# Supplementary material for: Effects of maximum dose on local control after stereotactic body radiotherapy for oligometastatic tumors of colorectal cancer
Source: PLoS One. 2025 Jan 3;20(1):e0313438. doi: 10.1371/journal.pone.0313438 (PMC11698420; doi:10.1371/journal.pone.0313438)
Supplement: S1 Dataset — (XLSX) [file pone.0313438.s007.xlsx]

## Sheet: Sheet
Key_pt	Key_lesion	IN_sur	IN_lesion	Sex	Age_Tx	OMD_Type	OMD_class	Tx_site	Primary	Bx_primary	Bx_primary_diff	Multiplicity	OMD_no	size_mm	DD	fr	TD	GTV_cc	ITV_cc	PTV_cc	Death	OS	LF	LFFS	CTxAfterRT	CTxBeforeRT	bCTx_Line	PTVmean_BED10	PTV_D2_BED10	PTV_D5_BED10	PTV_D95_BED10	PTV_D98_BED10
2	liver 2-1	1	1	M	76	Metachronous oligorecurrence	oligometastasis	liver	Colon	adenoca	mod	single	1	15	1600	3	4800	5.839	8.544	18.872	1	20.6982	1	9.23203	0	0	0	148.726	162.408	160.514	120.485	113.482
6	lung 6-1	1	1	F	76	Repeat oligorecurrence	oligometastasis	lung	Colon	adenoca	mod	multiple	3	25	1200	4	4800	5.8	9.7	33.9	1	34.5298	0	33.5113	0	1	3	123.883	142.271	140.781	103.693	97.0363
6	lung 6-2	0	1	F	76	Repeat oligorecurrence	oligometastasis	lung	Colon	adenoca	mod	multiple	3	7	1200	4	4800	0.3	0.7	7.5	1	34.5298	0	33.5113	0	1	3	126.845	153.46	151.258	98.092	92.1977
7	liver 7-1	1	1	F	55	Induced oligorecurrence	oligometastasis	liver	Rectum	adenoca	well	single	1	42	1000	5	5000	25.904	25.904	53.888	1	26.6448	0	24.5092	0	1	3	113.714	115.827	115.174	95.8951	86.7838
9	lung 9-1	1	1	F	68	Induced oligoprogression	oligoprogression	lung	Colon	adenoca	mod	multiple	2	5	1800	3	5400	0.097	0.221	3.933	1	11.729	0	6.50513	0	1	2	178.055	206.72	202.545	148.58	143.279
9	lung 9-2	0	1	F	68	Induced oligoprogression	oligoprogression	lung	Colon	adenoca	mod	multiple	2	6	1800	3	5400	0.126	0.275	4.324	1	11.729	0	6.50513	0	1	2	175.972	202.979	199.445	151.651	146.411
10	lung 10-1	1	1	M	77	Metachronous oligorecurrence	oligometastasis	lung	Colon	adenoca	well	single	1	27.5	1250	4	5000	6.709	7.93	26.663	1	43.4004	0	22.3409	0	0	0	135.199	158.096	155.747	111.463	106.247
15	lung 15-1	1	1	F	63	Repeat oligoprogression	oligoprogression	lung	Rectum	adenoca	mod	single	1	19	1800	3	5400	3.437	5.292	20.344	0	76.7803	1	27.5975	1	1	2	166.888	183.426	181.408	151.26	146.339
17	lung 17-1	1	1	F	77	Metachronous oligorecurrence	oligometastasis	lung	Rectum	adenoca	mod	single	1	16.7	1200	4	4800	2.646	2.565	11.232	1	54.7023	0	28.5503	0	1	1	131.15	157.203	154.337	106.09	100.085
18	lung 18-1	1	1	M	76	Synchronous oligometastatic	oligometastasis	lung	Rectum	adenoca	poor	multiple	2	4	1300	4	5200	0.621	0.945	9.612	0	59.039	0	58.3491	0	1	1	149.241	180.663	177.372	120.256	112.329
18	lung 18-2	0	1	M	76	Synchronous oligometastatic	oligometastasis	lung	Rectum	adenoca	poor	multiple	2	4	1300	4	5200	0.486	0.594	7.911	0	59.039	0	58.3491	0	1	1	141.088	166.387	160.751	120.372	116.203
19	lung 19-1	1	1	M	64	Repeat oligoprogression	oligoprogression	lung	Rectum	adenoca	mod	multiple	2	12	1200	4	4800	0.707	1.138	6.912	0	47.6057	0	46.4559	1	1	3	130.325	169.064	161.595	105.726	100.54
19	lung 19-2	0	1	M	65	Repeat oligoprogression	oligoprogression	lung	Rectum	adenoca	mod	multiple	2	16	1200	4	4800	1.926	3.719	13.982	0	44.2218	0	43.0719	1	1	4	129.316	156.48	153.77	105.879	97.5578
20	lung 20-1	1	1	M	83	Metachronous oligorecurrence	oligometastasis	lung	Rectum	adenoca	well	single	1	16.5	1300	4	5200	1.9	2.8	12.3	0	31.7372	0	25.4949	0	1	1	141.886	171.557	167.869	107.801	101.167
21	lung 21-1	1	1	M	69	Repeat oligoprogression	oligoprogression	lung	Rectum	adenoca	mod	single	1	20.5	1500	4	6000	4.865	6.374	44.2	1	29.7002	1	10.5462	0	1	2	151.162	169.789	168.012	133.819	127.152
22	lung 22-1	1	1	M	74	Repeat oligorecurrence	oligometastasis	lung	Colon	adenoca	well	multiple	2	12.8	1000	5	5000	1.464	1.575	8.229	0	43.4004	0	41.8234	1	1	1	125.38	146.173	144.17	101.013	93.523
22	lung 22-2	0	1	M	74	Repeat oligorecurrence	oligometastasis	lung	Colon	adenoca	well	multiple	2	5	750	8	6000	0.266	0.678	6.193	0	43.4004	0	41.8234	1	1	1	127.696	152.331	149.694	104.491	99.2136
24	lung 24-1	1	1	M	76	Metachronous oligorecurrence	oligometastasis	lung	Rectum	adenoca	mod	single	1	16	1800	3	5400	5.872	6.959	25.84	1	52.7639	0	50.037	0	0	0	154.762	174.526	173.144	133.598	127.943
31	lung 31-1	1	1	M	76	Metachronous oligorecurrence	oligometastasis	lung	Rectum	adenoca	mod	single	1	10	1000	5	5000	0.675	1.026	8.235	0	42.7105	0	41.8563	0	1	1	116.622	139.601	137.097	100.234	98.5229
32	lung 32-1	1	1	M	68	Repeat oligorecurrence	oligometastasis	lung	Rectum	adenoca	mod	single	1	13.4	1300	4	5200	1.896	3.788	15.881	0	48.4928	0	21.7823	0	1	1	144.056	161.79	160.235	119.856	112.703
36	lung 36-1	1	1	M	65	Repeat oligoprogression	oligoprogression	lung	Rectum	adenoca	mod	single	1	9.1	1250	4	5000	0.405	1.026	6.345	0	35.9425	0	19.5483	0	1	2	141.399	181.573	175.008	115.582	108.853
39	lung 39-1	1	1	M	57	Metachronous oligorecurrence	oligometastasis	lung	Colon	adenoca	mod	multiple	2	8	1300	4	5200	0.3	0.7	5.2	0	30.653	0	30.2587	0	1	1	135.737	138.066	132.819	100.667	96.8753
39	lung 39-2	0	1	M	57	Metachronous oligorecurrence	oligometastasis	lung	Colon	adenoca	mod	multiple	2	8	1300	4	5200	0.4	1.4	8.4	0	30.653	0	30.2587	0	1	1	138.896	156.858	155.357	117.497	112.658
41	lung 41-1	1	1	M	71	Repeat oligorecurrence	oligometastasis	lung	Colon	adenoca	well	single	1	11	1300	4	5200	1.06	1.478	7.695	0	44.8789	0	40.8049	0	1	2	156.505	197.886	194.001	119.809	114.411
44	lung 44-2	1	1	M	58	Repeat oligoprogression	oligoprogression	lung	Rectum	adenoca	mod	single	1	9.8	1000	5	5000	0.54	0.999	5.886	0	65.347	0	54.308	0	1	1	115.148	139.832	137.463	94.7761	91.4394
50	lung 50-1	1	1	M	71	Induced oligorecurrence	oligometastasis	lung	Rectum	adenoca	mod	multiple	2	6	1700	3	5100	0.189	0.486	5.157	1	18.2012	0	14.0616	0	1	3	158.222	191.501	183.754	138.008	135.063
50	lung 50-2	0	1	M	71	Induced oligorecurrence	oligometastasis	lung	Rectum	adenoca	mod	multiple	2	12	1700	3	5100	1.134	2.538	12.96	1	18.2012	0	14.0616	0	1	3	164.868	194.64	189.082	139.953	134.841
51	liver 51-1	1	1	F	27	Induced oligorecurrence	oligometastasis	liver	Colon	adenoca	well	single	1	12	1000	5	5000	7.139	7.139	7.139	1	11.5975	0	5.55236	0	1	1	104.759	109.058	108.656	100.456	100.024
52	lung 52-1	1	1	F	50	Repeat oligorecurrence	oligometastasis	lung	Rectum	adenoca	mod	multiple	2	11.3	1250	4	5000	0.895	2.226	11.752	1	24.4107	1	7.32649	1	1	1	132.695	151.367	149.229	113.282	108.639
52	lung 52-2	0	1	F	50	Repeat oligorecurrence	oligometastasis	lung	Rectum	adenoca	mod	multiple	2	4.5	1250	4	5000	0.192	0.381	4.844	1	24.4107	1	7.32649	1	1	1	133.527	150.757	149.361	111.916	105.94
53	lung 53-1	1	1	M	73	Repeat oligoprogression	oligoprogression	lung	Rectum	adenoca	poor	multiple	2	23	1200	4	4800	14.742	14.904	46.089	1	19.8439	1	5.8809	1	1	2	120.465	131.677	129.521	105.433	101.569
53	lung 53-2	0	1	M	73	Repeat oligoprogression	oligoprogression	lung	Rectum	adenoca	poor	multiple	2	45	1200	4	4800	25.434	32.994	88.668	1	19.8439	1	5.8809	1	1	2	119.744	130.951	129.416	106.424	101.773
54	liver 54-1	1	1	F	57	Induced oligorecurrence	oligometastasis	liver	Colon	adenoca	mod	multiple	2	17	1600	3	4800	5.537	9.968	33.736	1	30.193	2	9.65914	1	1	2	128.607	129.05	128.3	97.1491	89.0423
56	lung 56-1	1	1	F	74	Metachronous oligorecurrence	oligometastasis	lung	Colon	adenoca	mod	single	1	17	2000	3	6000	2.4	3.117	12.049	1	24.0821	0	16.3943	1	1	1	193.536	238.294	232.784	157.171	141.772
58	lung 58-1	1	1	F	53	Repeat oligorecurrence	oligometastasis	lung	Colon	adenoca	mod	multiple	2	5	1250	4	5000	0.188	0.276	3.831	0	76.0903	0	74.4805	0	1	2	137.802	168.954	164.578	112.787	107.502
58	lung 58-2	0	1	F	53	Repeat oligorecurrence	oligometastasis	lung	Colon	adenoca	mod	multiple	2	4	1250	4	5000	0.403	0.744	6.497	0	76.0903	0	74.4805	0	1	2	134.514	163.256	158.983	111.791	106.104
61	liver 61-1	1	1	M	70	Repeat oligorecurrence	oligometastasis	liver	Colon	adenoca	mod	single	1	25	1600	3	4800	15.735	15.735	38	0	57.8891	0	42.3819	0	1	2	146.271	162.465	160.363	113.418	107.431
61	liver 61-2	0	1	M	71	Repeat oligorecurrence	oligometastasis	liver	Colon	adenoca	mod	single	1	15	1600	3	4800	2.016	2.016	24.576	0	39.8522	0	24.345	0	1	2	134.941	140.712	139.368	121.677	117.319
61	liver 61-3	0	1	M	72	Repeat oligorecurrence	oligometastasis	liver	Colon	adenoca	mod	single	1	15	1600	3	4800	3.09	3.09	11.988	0	33.347	0	17.8398	0	1	2	139.82	151.274	149.411	119.067	115.507
63	lung 63-1	1	1	M	65	Metachronous oligorecurrence	oligometastasis	lung	Colon	adenoca	mod	single	1	17	1300	4	5200	1.35	4.131	18.9	0	59.269	0	53.9795	0	1	1	142.568	164.925	162.121	119.787	113.313
67	lung 67-1	1	1	F	84	Induced oligorecurrence	oligometastasis	lung	Rectum	adenoca	mod	single	1	19	1000	5	5000	5.417	6.586	21.004	1	43.729	0	11.3676	0	1	1	115.404	138.424	136.209	92.3236	86.1844
68	lung 68-1	1	1	F	75	Repeat oligoprogression	oligoprogression	lung	Rectum	adenoca	poor	single	1	16	1500	4	6000	4.978	8.323	20.336	1	9.59343	0	4.63244	0	1	2	160.198	169.912	168.916	146.662	142.725
70	lung 70-1	1	1	F	76	Metachronous oligorecurrence	oligometastasis	lung	Colon	adenoca	mod	multiple	2	38	1000	5	5000	24.4	26.622	36.963	1	36.4353	1	9.69199	0	0	0	108.153	117.16	115.663	96.6592	93.3338
73	lung 73-1	1	1	F	75	Metachronous oligorecurrence	oligometastasis	lung	Rectum	adenoca	mod	single	1	13	1300	4	5200	1.941	6.122	21.024	1	32.1643	1	6.96509	0	0	0	137.149	152.752	151.118	120.007	115.451
74	lung 74-1	1	1	M	79	Metachronous oligorecurrence	oligometastasis	lung	Colon	adenoca	poor	single	1	12	1250	4	5000	1.191	2.534	11.344	0	24.8378	0	24.8049	0	1	1	129.316	151.684	149.089	112.553	109.146
75	lung 75-1	1	1	F	78	Repeat oligoprogression	oligoprogression	lung	Rectum	adenoca	mod	multiple	2	7	1300	4	5200	0.344	1.01	6.585	1	24.9035	0	20.9938	0	1	1	143.742	159.74	158.375	126.904	122.507
75	lung 75-2	0	1	F	78	Repeat oligoprogression	oligoprogression	lung	Rectum	adenoca	mod	multiple	2	5	1300	4	5200	0.219	0.927	6.167	1	24.9035	0	20.9938	0	1	1	137.111	153.843	151.994	117.156	113.313
76	lung 76-1	1	1	M	65	Repeat oligopersistence	oligoprogression	lung	Colon	adenoca	mod	single	1	4	1800	3	5400	0.03	0.2	6	1	40.2464	0	40.1807	1	1	1	188.05	225.044	221.259	151.2	142.327
80	lung 80-1	1	1	M	69	Repeat oligoprogression	oligoprogression	lung	Colon	adenoca	poor	single	1	14	1250	4	5000	2.457	5.803	20.459	1	8.21355	2	6.43943	1	1	2	133.831	155.828	153.766	112.56	105.162
81	lung 81-2	1	1	F	33	Repeat oligoprogression	oligoprogression	lung	Rectum	adenoca	mod	single	1	6	1600	3	4800	0.112	0.32	3.664	1	26.4148	0	24.1478	1	1	1	148.954	174.866	172.683	125.279	120.877
82	lung 82-1	1	1	M	64	Induced oligoprogression	oligoprogression	lung	Rectum	adenoca	mod	multiple	2	19	1200	4	4800	3.343	5.167	17.624	1	33.9055	0	26.3162	1	1	2	125.093	168.253	164.507	91.0509	84.464
82	lung 82-2	0	1	M	64	Induced oligoprogression	oligoprogression	lung	Rectum	adenoca	mod	multiple	2	9	1000	5	5000	0.539	0.951	6.481	1	33.9055	0	33.7413	1	1	2	110.808	150.799	141.881	86.0917	79.6919
84	lung 84-1	1	1	F	79	Repeat oligorecurrence	oligometastasis	lung	Colon	adenoca	mod	single	1	6	1300	4	5200	0.2	0.704	5.184	0	51.7782	0	24.5092	0	0	0	149.64	182.041	179.208	119.802	113.412
86	lung 86-1	1	1	M	66	Metachronous oligorecurrence	oligometastasis	lung	Rectum	adenoca	mod	multiple	2	5	1200	4	4800	0.18	0.769	7.421	0	56.1807	0	43.3018	1	1	1	123.371	146.836	144.72	99.0519	93.5263
86	lung 86-2	0	1	M	66	Metachronous oligorecurrence	oligometastasis	lung	Rectum	adenoca	mod	multiple	2	6	1200	4	4800	0.095	0.268	4.539	0	56.1807	0	43.3018	1	1	1	126.013	144.19	142.217	107.539	102.661
89	lung 89-1	1	1	M	51	Metachronous oligorecurrence	oligometastasis	lung	Rectum	adenoca	well	multiple	3	8	1250	4	5000	0.432	0.918	6.291	0	57.5606	0	57.1663	1	1	1	131.414	157.764	152.357	113.665	111.139
89	lung 89-2	0	1	M	51	Metachronous oligorecurrence	oligometastasis	lung	Rectum	adenoca	well	multiple	3	8	1250	4	5000	0.324	0.567	4.104	0	57.5606	0	57.1663	1	1	1	141.71	182.458	174.41	113.436	108.198
89	lung 89-3	0	1	M	51	Metachronous oligorecurrence	oligometastasis	lung	Rectum	adenoca	well	multiple	3	11	1250	4	5000	0.918	2.133	10.152	0	57.5606	0	57.1663	1	1	1	130.663	152.2	149.84	112.952	108.749
89	lung 89-4	0	1	M	53	Repeat oligorecurrence	oligometastasis	lung	Rectum	adenoca	well	single	1	7	1200	4	4800	0.324	0.432	4.509	0	41.1335	0	40.7392	1	1	2	128.868	164.381	157.085	107.814	101.029
90	lung 90-1	1	1	M	77	Repeat oligorecurrence	oligometastasis	lung	Rectum	adenoca	mod	multiple	2	8	1200	4	4800	0.351	1.917	12.393	0	38.2423	1	22.2094	1	1	1	128.198	148.281	146.191	106.397	101.256
93	liver 93-1	1	1	M	59	Induced oligoprogression	oligoprogression	liver	Rectum	adenoca	mod	single	1	20	1500	3	4500	12.9	16.2	44.2	1	25.232	1	7.16222	1	1	2	121.175	135.377	131.833	113.574	110.483
95	lung 95-1	1	1	M	80	Synchronous oligometastatic	oligometastasis	lung	Colon	adenoca	well	single	1	21	1250	4	5000	4.968	14.248	35.808	0	25.5277	0	10.8747	0	0	0	140.156	163.593	161.615	112.64	104.156
97	lung 97-1	1	1	M	58	Repeat oligorecurrence	oligometastasis	lung	Rectum	adenoca	mod	single	1	5	1250	4	5000	0.301	0.44	3.737	1	32.23	0	23.7536	0	1	1	143.272	184.521	181.148	112.854	109.474
102	lung 102-1	1	1	M	83	Synchronous oligometastatic	oligometastasis	lung	Rectum	adenoca	mod	single	1	24	1250	4	5000	10.5	20.6	47.1	1	21.7495	1	9.23203	0	0	0	131.628	147.391	145.743	108.671	103.834
104	lung 104-1	1	1	M	72	Repeat oligorecurrence	oligometastasis	lung	Rectum	adenoca	poor	multiple	2	4	1250	4	5000	0.2	0.7	7.7	0	29.6674	0	28.2218	1	1	1	141.597	165.367	162.815	112.5	98.5455
106	lung 106-1	1	1	M	68	Synchronous oligometastatic	oligometastasis	lung	Rectum	adenoca	mod	multiple	3	13	1250	4	5000	1.377	2.646	11.637	1	28.9774	0	22.9979	1	1	2	133.793	168.32	161.168	112.801	105.277
107	lung 107-1	1	1	F	85	Metachronous oligorecurrence	oligometastasis	lung	Colon	adenoca	poor	single	1	8	1200	4	4800	0.459	0.702	6.102	1	20.1396	0	11.8604	0	0	0	130.813	159.032	157.019	100.078	95.6413
109	lung 109-1	1	1	M	68	Repeat oligoprogression	oligoprogression	lung	Rectum	adenoca	mod	multiple	2	5	1000	5	5000	0.128	0.328	3.824	0	35.7125	0	34.2998	1	1	1	122.966	146.116	142.767	100.408	94.3517
109	lung 109-2	0	1	M	68	Repeat oligoprogression	oligoprogression	lung	Rectum	adenoca	mod	multiple	2	10	1250	4	5000	1.024	1.912	9.736	0	35.7125	1	29.4374	1	1	1	141.516	172.201	169.441	112.731	105.716
111	lung 111-1	1	1	M	54	Metachronous oligorecurrence	oligometastasis	lung	Rectum	adenoca	mod	single	1	10	1300	4	5200	0.54	0.918	9.855	0	26.8419	0	22.2752	1	1	1	143.782	168.933	165.779	120.657	114.32
112	liver 112-1	1	1	M	74	Metachronous oligorecurrence	oligometastasis	liver	Rectum	adenoca	mod	single	1	17	1200	4	4800	7.2	13.6	34.7	1	25.3963	1	8.21355	0	0	0	98.1851	102.283	101.426	94.4001	93.1426
113	lung 113-1	1	1	F	82	Metachronous oligorecurrence	oligometastasis	lung	Colon	adenoca	mod	single	1	11	1200	4	4800	2.214	5.319	18.225	1	6.47228	0	2.98973	0	0	0	135.886	171.25	167.527	106.1	99.7829
114	lung 114-1	1	1	F	91	Repeat oligorecurrence	oligometastasis	lung	Colon	adenoca	mod	multiple	2	8	1300	4	5200	0.819	1.082	11.342	1	14.5873	0	13.8645	0	0	0	146.381	167.607	165.754	119.881	113.408
114	lung 114-2	0	1	F	91	Repeat oligorecurrence	oligometastasis	lung	Colon	adenoca	mod	multiple	2	10	1300	4	5200	0.615	0.971	10.162	1	14.5873	0	13.8645	0	0	0	140.118	185.873	175.403	112.518	104.515
115	liver 115-1	1	1	M	52	Repeat oligopersistence	oligoprogression	liver	Colon	adenoca	mod	single	1	14	1300	4	5200	4	5.7	22.3	0	31.2444	0	30.7844	0	1	1	132.329	138.792	138.024	119.392	114.777
